# Supplementary material for: The Osiris family genes function as novel regulators of the tube maturation process in the Drosophila trachea
Source: PLoS Genet. 2023 Jan 23;19(1):e1010571. doi: 10.1371/journal.pgen.1010571 (PMC9870157; doi:10.1371/journal.pgen.1010571)
Supplement: S1 Data — Relative numbers of endosomes (Rab5, Rab7, Rab11, btl>Lamp-GFP) were analyzed in late-stage 16 wild-type control, Osi9+15+19 mutants, and btl>Osi9 embryos. The relative numbers of endosomes were normalized against the average numbers in control, which was set as 1. The relative numbers of Lamp in control and Osi mutants were shown in the pink area. The relative numbers of Rab7 in Osi mutants, wild type control, and btl>Osi9 embryos were shown in yellow area. The relative numbers of Rab11 in Osi mutants, wild type control, and btl>Osi9 embryos were shown in green area. The relative number of Rab5 in control and Osi mutants were shown in blue area. (XLSX) [file pgen.1010571.s004.xlsx]

## Sheet: Sheet1
		relative number of Lamp in control and Osi mutants
		Fold
								control	Osi mutant
		Control		Osi			Average	1	0.518
		1.07241		0.607036			STD	0.329151	0.198274
		1.03187		0.17623
		1.63149		0.683661
		0.679238		0.805209
		0.880762		0.598515
		1.35016		0.588858
		0.770139		0.730305
		0.642885		0.321226
		1.2449		0.552493
		0.57227		0.255271
		1.12389		0.547913
				0.530074
				0.652028
				0.21487
		Relative number of Rab7 in mutants, controls, and btl Osi9
		fold
			Mutants		Controls		btlOsi9
			0.545688		0.913741		1.06984
			0.574243		0.831578		0.698722
			0.285286		0.981432		1.12907
			0.359658		1.28361		1.50125
			0.727903		1.10321		0.654948
			0.309557		1.34752		0.755754
			0.359544		1.06657		0.908411
			0.503964		0.516626		0.776634
			0.216567		1.04673		1.30872
			0.505378		1.34917
			0.489244		0.643336						Control	Osi	btlOsi9
			0.380292		0.769288					Average	1	0.43811	0.97815
					1.14719					STD	0.260175	0.144661	0.294017
		relevative number of Rab11 in Osi mutant, controls, and btl Osi9 embryos
		Fold	mutants		controls		btlOsi9
			0.64		0.96		0.81
			0.76		1.38		0.78
			0.74		1.2		0.74
			0.68		0.83		1.17
			0.5		0.79		1.19
			0.6		1.3		0.86
			0.43		0.71		1.26
			0.63		1.15		0.85
			0.53		0.73		0.78
			0.58		0.96
			0.43
			0.52
							control	Osi	btlOsi 9
						Average	1	0.575	0.944
						STD	0.24	0.12	0.22
		Relative number of Rab5 in control and Osi mutnat
		Rab5 fold
		Control		Mutant			Control	Osi
		0.91		1.21364		Average	0.999618	0.927354
		1.28153		0.792734		STD	0.23074	0.226516
		0.675802		0.674672
		1.02699		0.799717
		1.10674		0.873083
		0.775034		0.668967
		1.28844		1.00199
		0.849437		1.12545
		1.28062		1.24219
		0.801593		1.14729
				0.66116
